# Supplementary material for: RNA2HLA: HLA-based quality control of RNA-seq datasets
Source: Brief Bioinform. 2021 Mar 24;22(5):bbab055. doi: 10.1093/bib/bbab055 (PMC8425422; doi:10.1093/bib/bbab055)
Supplement: Suppl_table_2_bbab055 [file suppl_table_2_bbab055.xlsx]

## Sheet: Summary
Overview of the HLA data from population studies
http://pypop.org/popdata/
region	popname	sample size (# of individuals)						source
		A	C	B	DRB1	DQB1	DPB1
SEA	Nu_2007	214	214	214	214	214	214	Literature - Chen et al. 2007*
NAM	Mixe	104	104	104	104	104	104	The 12th International Histocompatibility Workshop (IHW) datasets
NAM	Mixteco	104	102	104	104	104	104	The 12th International Histocompatibility Workshop (IHW) datasets
NAM	Zapotec	144	152	142	148	152	144	The 12th International Histocompatibility Workshop (IHW) datasets
NEA	Japanese	1216	230	1214	1216	230	230	The 12th International Histocompatibility Workshop (IHW) datasets
AUS	Cape_York	206	178	200	198	198	192	The 13th IHW datasets
AUS	Kimberley	72	56	76	82	82	76	The 13th IHW datasets
EUR	Czech	210	210	212	206	212	204	The 13th IHW datasets
EUR	Finn_90	180	180	180	180	70	60	The 13th IHW datasets
NAM	Canoncito	82	82	82	80	80	80	The 13th IHW datasets
SSA	Shona	450	452	452	458	458	456	The 13th IHW datasets
SSA	Zulu	372	196	402	176	174	174	The 13th IHW datasets
*Chen S, Hu Q, Xie Y, Zhou L, Xiao C, Wu Y, Xu A. 2007. Origin of Tibeto-Burman speakers: evidence from HLA allele distribution in Lisu and Nu inhabiting Yunnan of China. Hum Immunol. 68(6):550-559.
SSA = Sub-Saharan Africa; NAF = North Africa; EUR = Europe;
SEA = Southeast Asia; AUS = Australia; NEA = Northeast Asia; NAM = North America

## Sheet: Canoncito
Population - Canoncito
allele	frequency		Allele count
A*02:01	0.37805		gene	# of alleles
A*02:06	0.04878		A	4
A*24:02	0.30488		B	15
A*31:01	0.26829		C	7
B*15:01	0.0122		DPB1	6
B*15:07	0.03659		DQB1	6
B*27:05	0.03659		DRB1	8
B*35:01	0.20732		total	46
B*38:01	0.03659
B*39:01	0.15854
B*39:06	0.03659
B*40:02	0.04878
B*40:19	0.02439
B*48:01	0.09756
B*51:01	0.04878
B*51:02	0.13415
B*53:01	0.08537
B*53:03	0.02439
B*78:01	0.0122
C*01:02	0.03659
C*02:02	0.03659
C*03:04	0.07317
C*04:01	0.31707
C*07:02	0.23171
C*08:01	0.2439
C*15:02	0.06098
DPB1*02:01	0.1375
DPB1*03:01	0.025
DPB1*04:01	0.3125
DPB1*04:02	0.475
DPB1*05:01	0.0375
DPB1*14:01	0.0125
DQB1*03:01	0.4875
DQB1*03:02	0.0375
DQB1*03:03	0.0125
DQB1*04:01	0.0125
DQB1*04:02	0.425
DQB1*05:03	0.025
DRB1*04:06	0.0125
DRB1*04:07	0.0375
DRB1*08:02	0.4375
DRB1*09:01	0.0125
DRB1*14:01	0.0375
DRB1*14:02	0.3375
DRB1*14:06	0.0125
DRB1*16:02	0.1125

## Sheet: Cape_York
Population - Cape_York
allele	frequency		Allele count
A*01:01	0.0534		gene	# of alleles
A*02:01	0.17476		A	10
A*03:01	0.04369		B	21
A*11:01	0.17961		C	15
A*24:02	0.2233		DPB1	10
A*31:01	0.00485		DQB1	12
A*32:01	0.01942		DRB1	22
A*33:03	0.00485		total	90
A*34:01	0.29126
A*68:01	0.00485
B*07:02	0.045
B*08:01	0.035
B*13:01	0.27
B*14:01	0.005
B*15:06	0.015
B*15:21	0.135
B*18:01	0.01
B*27:05	0.005
B*35:01	0.005
B*35:03	0.005
B*38:01	0.02
B*39:01	0.035
B*40:01	0.08
B*40:02	0.08
B*44:02	0.025
B*48:01	0.005
B*55:01	0.005
B*56:01	0.165
B*56:02	0.03
B*57:01	0.015
B*58:01	0.01
C*01:02	0.18539
C*02:02	0.00562
C*03:02	0.00562
C*03:03	0.02809
C*03:04	0.02247
C*04:01	0.27528
C*04:03	0.1573
C*05:01	0.03371
C*06:02	0.02809
C*07:01	0.03371
C*07:02	0.09551
C*07:04	0.00562
C*08:01	0.00562
C*12:03	0.05056
C*15:02	0.06742
DPB1*01:01	0.01042
DPB1*02:01	0.15625
DPB1*03:01	0.03125
DPB1*04:01	0.10417
DPB1*05:01	0.45312
DPB1*13:01	0.01042
DPB1*11:01	0.01042
DPB1*15:01	0.01562
DPB1*16:01	0.01042
DPB1*22:01	0.19792
DQB1*02:01	0.07071
DQB1*03:01	0.09091
DQB1*03:02	0.04545
DQB1*03:03	0.01515
DQB1*04:01	0.0202
DQB1*04:02	0.12626
DQB1*05:01	0.0303
DQB1*05:02	0.0101
DQB1*05:03	0.21717
DQB1*06:01	0.31313
DQB1*06:02	0.0404
DQB1*06:03	0.0202
DRB1*01:01	0.0101
DRB1*01:03	0.00505
DRB1*03:01	0.04545
DRB1*04:01	0.00505
DRB1*04:03	0.0101
DRB1*04:04	0.01515
DRB1*04:05	0.08586
DRB1*04:10	0.02525
DRB1*04:11	0.01515
DRB1*07:01	0.0404
DRB1*08:03	0.35354
DRB1*10:01	0.00505
DRB1*12:01	0.00505
DRB1*12:02	0.00505
DRB1*13:01	0.01515
DRB1*14:01	0.04545
DRB1*14:02	0.07071
DRB1*14:08	0.10101
DRB1*14:10	0.03535
DRB1*15:01	0.04545
DRB1*15:02	0.05051
DRB1*16:02	0.0101

## Sheet: Czech
Population - Czech
allele	frequency		Allele count
A*01:01	0.12857		gene	# of alleles
A*02:01	0.27619		A	22
A*02:02	0.00476		B	33
A*02:05	0.02381		C	22
A*02:06	0.00476		DPB1	17
A*02:24	0.00476		DQB1	13
A*03:01	0.18571		DRB1	30
A*11:01	0.03333		total	137
A*23:01	0.01905
A*24:02	0.10476
A*25:01	0.04286
A*26:01	0.02857
A*29:01	0.00476
A*29:02	0.01429
A*30:01	0.01429
A*31:01	0.02857
A*32:01	0.02381
A*33:01	0.00952
A*66:01	0.02381
A*68:01	0.00952
A*68:02	0.00952
A*69:01	0.00476
B*07:02	0.12736
B*08:01	0.05189
B*13:02	0.06604
B*14:02	0.01415
B*15:01	0.04717
B*15:09	0.00472
B*15:17	0.00472
B*15:18	0.01415
B*18:01	0.07547
B*27:02	0.01887
B*27:05	0.0283
B*35:01	0.06132
B*35:02	0.00943
B*35:03	0.00943
B*35:08	0.00472
B*37:01	0.02358
B*38:01	0.04717
B*39:01	0.01415
B*40:01	0.02358
B*40:02	0.01415
B*41:01	0.01415
B*41:02	0.01887
B*44:02	0.08019
B*44:03	0.04245
B*44:05	0.00472
B*47:01	0.00943
B*49:01	0.01887
B*50:01	0.02358
B*51:01	0.06604
B*55:01	0.00943
B*56:01	0.00472
B*57:01	0.03302
B*58:01	0.01415
C*01:02	0.01905
C*02:02	0.04762
C*03:02	0.00476
C*03:03	0.0381
C*03:04	0.05238
C*04:01	0.10952
C*05:01	0.05714
C*06:02	0.1619
C*07:01	0.12857
C*07:02	0.12381
C*07:04	0.04762
C*07:07	0.00476
C*08:02	0.02381
C*12:02	0.00476
C*12:03	0.08571
C*14:02	0.02857
C*15:02	0.00952
C*15:04	0.00476
C*15:05	0.00476
C*16:01	0.00952
C*16:02	0.00476
C*17:01	0.02857
DPB1*01:01	0.02941
DPB1*02:01	0.17157
DPB1*02:02	0.0098
DPB1*03:01	0.08333
DPB1*04:01	0.40196
DPB1*04:02	0.17157
DPB1*05:01	0.01961
DPB1*06:01	0.0098
DPB1*19:01	0.0049
DPB1*13:01	0.0049
DPB1*10:01	0.01961
DPB1*11:01	0.01961
DPB1*15:01	0.0049
DPB1*16:01	0.0049
DPB1*17:01	0.03431
DPB1*20:01	0.0049
DPB1*26:01	0.0049
DQB1*02:01	0.20283
DQB1*03:01	0.20755
DQB1*03:02	0.08962
DQB1*03:03	0.04717
DQB1*03:04	0.00472
DQB1*04:02	0.04245
DQB1*05:01	0.08962
DQB1*05:02	0.0283
DQB1*05:03	0.03774
DQB1*06:01	0.02358
DQB1*06:02	0.10849
DQB1*06:03	0.09434
DQB1*06:04	0.02358
DRB1*01:01	0.07282
DRB1*03:01	0.07282
DRB1*03:02	0.00485
DRB1*04:01	0.04854
DRB1*04:02	0.00971
DRB1*04:03	0.00485
DRB1*04:04	0.01942
DRB1*04:05	0.00485
DRB1*04:08	0.00485
DRB1*07:01	0.1699
DRB1*08:01	0.03398
DRB1*08:03	0.00485
DRB1*08:04	0.00485
DRB1*09:01	0.00485
DRB1*10:01	0.00971
DRB1*11:01	0.06796
DRB1*11:02	0.00485
DRB1*11:03	0.00485
DRB1*11:04	0.04854
DRB1*12:01	0.04369
DRB1*13:01	0.08738
DRB1*13:02	0.02427
DRB1*13:03	0.03398
DRB1*13:05	0.00485
DRB1*13:27	0.00485
DRB1*14:01	0.03883
DRB1*15:01	0.1165
DRB1*15:02	0.01942
DRB1*16:01	0.02427
DRB1*16:03	0.00485

## Sheet: Finn_90
Population - Finn_90
allele	frequency		Allele count
A*01:01	0.08889		gene	# of alleles
A*02:01	0.34444		A	15
A*03:01	0.25		B	25
A*11:01	0.05		C	17
A*23:01	0.00556		DPB1	9
A*24:02	0.09444		DQB1	10
A*25:01	0.01111		DRB1	18
A*26:01	0.01111		total	94
A*29:01	0.01111
A*30:01	0.00556
A*30:02	0.00556
A*31:01	0.05
A*32:01	0.02222
A*68:01	0.04444
A*68:06	0.00556
B*07:02	0.14444
B*08:01	0.08889
B*13:02	0.01667
B*15:01	0.12222
B*18:01	0.07778
B*27:02	0.01667
B*27:04	0.00556
B*27:05	0.06111
B*35:01	0.11667
B*35:08	0.01111
B*38:01	0.01111
B*39:01	0.01111
B*39:03	0.00556
B*39:06	0.01111
B*40:01	0.09444
B*40:02	0.01667
B*41:01	0.01667
B*41:02	0.00556
B*44:02	0.04444
B*44:03	0.01667
B*47:01	0.00556
B*51:01	0.05556
B*55:01	0.01111
B*56:01	0.01667
B*57:01	0.01667
C*01:02	0.07222
C*02:02	0.05556
C*03:03	0.12222
C*03:04	0.11111
C*04:01	0.13333
C*04:07	0.01111
C*05:01	0.06111
C*06:02	0.03889
C*07:01	0.14444
C*07:02	0.15556
C*07:04	0.00556
C*12:02	0.00556
C*12:03	0.02778
C*14:02	0.00556
C*15:02	0.02222
C*16:01	0.00556
C*17:01	0.02222
DPB1*01:01	0.08333
DPB1*02:01	0.13333
DPB1*02:02	0.01667
DPB1*03:01	0.15
DPB1*04:01	0.4
DPB1*04:02	0.13333
DPB1*05:01	0.05
DPB1*19:01	0.01667
DPB1*14:01	0.01667
DQB1*02:01	0.17143
DQB1*03:01	0.04286
DQB1*03:02	0.25714
DQB1*03:03	0.05714
DQB1*04:01	0.01429
DQB1*04:02	0.07143
DQB1*05:01	0.11429
DQB1*06:02	0.18571
DQB1*06:03	0.07143
DQB1*06:04	0.01429
DRB1*01:01	0.12778
DRB1*03:01	0.08889
DRB1*04:01	0.16111
DRB1*04:04	0.03889
DRB1*04:08	0.01111
DRB1*07:01	0.04444
DRB1*08:01	0.07778
DRB1*09:01	0.00556
DRB1*10:01	0.01667
DRB1*11:01	0.03333
DRB1*11:04	0.00556
DRB1*12:01	0.01667
DRB1*13:01	0.19444
DRB1*13:02	0.00556
DRB1*13:03	0.00556
DRB1*14:01	0.01111
DRB1*15:01	0.14444
DRB1*16:01	0.01111

## Sheet: Japanese
Population - Japanese
allele	frequency		Allele count
A*01:01	0.00493		gene	# of alleles
A*02:01	0.10691		A	13
A*02:06	0.10033		B	10
A*02:07	0.03783		C	13
A*03:01	0.00658		DPB1	11
A*11:01	0.08717		DQB1	13
A*24:02	0.35115		DRB1	25
A*24:03	0.00082		total	85
A*26:01	0.08964
A*26:02	0.02303
A*26:03	0.02056
A*30:01	0.08306
A*33:03	0.08799
B*07:04	0.46458
B*35:01	0.08567
B*35:07	0.0453
B*37:01	0.10379
B*40:02	0.07908
B*40:03	0.00906
B*40:06	0.05189
B*44:03	0.10626
B*50:01	0.00247
B*51:01	0.05189
C*01:02	0.16522
C*03:03	0.0913
C*03:04	0.11304
C*04:01	0.05652
C*06:02	0.01739
C*07:02	0.11739
C*07:04	0.0087
C*08:01	0.09565
C*08:03	0.02609
C*12:02	0.11304
C*14:02	0.05217
C*14:03	0.12174
C*15:02	0.02174
DPB1*02:01	0.25652
DPB1*02:02	0.03913
DPB1*03:01	0.03913
DPB1*04:01	0.08696
DPB1*04:02	0.06957
DPB1*05:01	0.36957
DPB1*19:01	0.00435
DPB1*09:01	0.08696
DPB1*13:01	0.03043
DPB1*14:01	0.01304
DPB1*17:01	0.00435
DQB1*02:01	0.00435
DQB1*03:01	0.10435
DQB1*03:02	0.09565
DQB1*03:03	0.18696
DQB1*04:01	0.12609
DQB1*04:02	0.02609
DQB1*05:01	0.05217
DQB1*05:02	0.03913
DQB1*05:03	0.03043
DQB1*06:01	0.16087
DQB1*06:02	0.05652
DQB1*06:03	0.00435
DQB1*06:04	0.11304
DRB1*01:01	0.05181
DRB1*04:01	0.00658
DRB1*04:03	0.02961
DRB1*04:04	0.00329
DRB1*04:05	0.12089
DRB1*04:06	0.0403
DRB1*04:07	0.02632
DRB1*07:01	0.00247
DRB1*08:02	0.04605
DRB1*08:03	0.07401
DRB1*09:01	0.15214
DRB1*10:01	0.00329
DRB1*11:01	0.0222
DRB1*12:01	0.03536
DRB1*12:02	0.01645
DRB1*13:01	0.01069
DRB1*13:02	0.07977
DRB1*14:01	0.03289
DRB1*14:02	0.00082
DRB1*14:03	0.01316
DRB1*14:05	0.0222
DRB1*14:06	0.0148
DRB1*15:01	0.06579
DRB1*15:02	0.11924
DRB1*16:02	0.00987

## Sheet: Kimberley
Population - Kimberley
allele	frequency		Allele count
A*02:01	0.11111		gene	# of alleles
A*03:01	0.01389		A	6
A*11:01	0.09722		B	7
A*24:02	0.08333		C	5
A*24:13	0.01389		DPB1	5
A*34:01	0.68056		DQB1	6
B*13:01	0.13158		DRB1	12
B*15:21	0.02632		total	41
B*39:01	0.01316
B*40:01	0.18421
B*40:02	0.27632
B*56:01	0.35526
B*56:02	0.01316
C*01:02	0.375
C*03:03	0.125
C*04:01	0.17857
C*04:03	0.03571
C*15:02	0.28571
DPB1*02:01	0.09211
DPB1*04:01	0.10526
DPB1*05:01	0.68421
DPB1*15:01	0.02632
DPB1*22:01	0.09211
DQB1*03:01	0.04878
DQB1*04:02	0.43902
DQB1*05:02	0.02439
DQB1*05:03	0.17073
DQB1*06:01	0.30488
DQB1*06:03	0.0122
DRB1*04:05	0.04878
DRB1*04:11	0.0122
DRB1*04:12	0.10976
DRB1*08:03	0.2561
DRB1*12:01	0.03659
DRB1*13:01	0.0122
DRB1*14:02	0.04878
DRB1*14:08	0.08537
DRB1*14:09	0.21951
DRB1*14:10	0.02439
DRB1*15:02	0.13415
DRB1*16:02	0.0122

## Sheet: Mixe
Population - Mixe
allele	frequency		Allele count
A*01:01	0.01923		gene	# of alleles
A*02:01	0.30769		A	8
A*02:06	0.35577		B	13
A*24:02	0.05769		C	9
A*31:01	0.20192		DPB1	4
A*68:01	0.03846		DQB1	4
A*68:02	0.00962		DRB1	9
A*68:03	0.00962		total	47
B*14:02	0.00962
B*35:01	0.09615
B*35:12	0.23077
B*35:17	0.04808
B*35:43	0.00962
B*39:01	0.00962
B*39:02	0.39423
B*39:05	0.01923
B*40:02	0.11538
B*51:01	0.00962
B*52:01	0.03846
B*53:02	0.00962
B*57:01	0.00962
C*03:03	0.03846
C*03:04	0.22115
C*03:05	0.03846
C*04:01	0.375
C*07:01	0.00962
C*07:02	0.25962
C*08:02	0.00962
C*14:02	0.00962
C*15:02	0.03846
DPB1*02:01	0.04808
DPB1*04:01	0.02885
DPB1*04:02	0.91346
DPB1*05:01	0.00962
DQB1*03:01	0.43269
DQB1*03:02	0.27885
DQB1*04:02	0.27885
DQB1*05:01	0.00962
DRB1*04:03	0.03846
DRB1*04:04	0.05769
DRB1*04:07	0.17308
DRB1*04:10	0.00962
DRB1*08:02	0.28846
DRB1*11:01	0.01923
DRB1*14:02	0.02885
DRB1*14:06	0.07692
DRB1*16:02	0.30769

## Sheet: Mixteco
Population - Mixteco
allele	frequency		Allele count
A*02:01	0.28846		gene	# of alleles
A*02:05	0.00962		A	9
A*02:06	0.21154		B	17
A*11:01	0.02885		C	11
A*24:02	0.24038		DPB1	7
A*31:01	0.06731		DQB1	8
A*33:01	0.00962		DRB1	15
A*68:01	0.09615		total	67
A*68:03	0.04808
B*14:01	0.00962
B*14:02	0.05769
B*27:05	0.00962
B*35:01	0.22115
B*35:12	0.15385
B*35:17	0.04808
B*35:23	0.03846
B*35:24	0.01923
B*35:43	0.00962
B*38:01	0.00962
B*39:01	0.05769
B*39:02	0.05769
B*39:05	0.09615
B*39:06	0.08654
B*39:08	0.00962
B*40:02	0.06731
B*51:01	0.04808
C*01:02	0.02941
C*02:02	0.0098
C*03:03	0.03922
C*03:04	0.03922
C*03:05	0.04902
C*04:01	0.37255
C*07:02	0.33333
C*08:02	0.07843
C*15:02	0.02941
C*15:04	0.0098
C*15:05	0.0098
DPB1*02:01	0.07692
DPB1*04:01	0.05769
DPB1*04:02	0.77885
DPB1*05:01	0.02885
DPB1*10:01	0.00962
DPB1*14:01	0.01923
DPB1*20:01	0.02885
DQB1*02:01	0.00962
DQB1*03:01	0.30769
DQB1*03:02	0.30769
DQB1*03:04	0.00962
DQB1*04:02	0.26923
DQB1*05:01	0.02885
DQB1*05:03	0.05769
DQB1*06:06	0.00962
DRB1*01:02	0.01923
DRB1*04:03	0.01923
DRB1*04:04	0.01923
DRB1*04:05	0.00962
DRB1*04:07	0.24038
DRB1*04:10	0.01923
DRB1*04:11	0.01923
DRB1*08:02	0.25
DRB1*10:01	0.00962
DRB1*13:02	0.00962
DRB1*14:01	0.04808
DRB1*14:02	0.04808
DRB1*14:06	0.10577
DRB1*16:02	0.17308
DRB1*16:03	0.00962

## Sheet: Nu_2007
Population - Nu_2007
allele	frequency		Allele count
A*02:01	0.0892		gene	# of alleles
A*02:03	0.08451		A	11
A*02:07	0.08451		B	26
A*03:01	0.02347		C	15
A*11:01	0.48357		DPB1	18
A*11:03	0.03756		DQB1	12
A*24:02	0.11268		DRB1	25
A*24:03	0.01408		total	107
A*31:01	0.02347
A*32:01	0.00469
A*33:03	0.04225
B*07:02	0.01408
B*07:05	0.03756
B*15:01	0.02817
B*15:02	0.0892
B*15:18	0.01408
B*15:25	0.08451
B*15:32	0.06573
B*35:01	0.00469
B*35:03	0.00469
B*38:02	0.03756
B*39:01	0.02817
B*40:01	0.12207
B*40:35	0.00469
B*40:49	0.00469
B*40:52	0.00469
B*44:02	0.02817
B*44:03	0.00469
B*45:06	0.00469
B*46:01	0.0892
B*48:01	0.01408
B*51:01	0.03286
B*52:01	0.18779
B*54:01	0.03286
B*55:02	0.00469
B*56:01	0.03756
B*58:01	0.01878
C*01:02	0.1934
C*03:02	0.01887
C*03:04	0.06132
C*04:01	0.0283
C*04:03	0.12736
C*05:01	0.02358
C*07:01	0.00472
C*07:02	0.31132
C*07:08	0.00472
C*07:29	0.00472
C*08:01	0.10377
C*12:02	0.0283
C*12:03	0.07075
C*14:02	0.01415
C*15:02	0.00472
DPB1*02:01	0.08411
DPB1*02:02	0.01869
DPB1*03:01	0.04673
DPB1*04:01	0.10748
DPB1*04:02	0.21028
DPB1*05:01	0.14953
DPB1*06:01	0.00467
DPB1*19:01	0.00935
DPB1*13:01	0.18224
DPB1*14:01	0.00935
DPB1*16:01	0.00467
DPB1*21:01	0.02336
DPB1*28:01	0.11215
DPB1*31:01	0.01402
DPB1*45:01	0.00467
DPB1*72:01	0.00467
DPB1*80:01	0.00467
DPB1*93:01	0.00935
DQB1*02:01	0.00957
DQB1*03:01	0.33971
DQB1*03:02	0.00478
DQB1*03:03	0.02871
DQB1*04:01	0.02871
DQB1*04:02	0.04306
DQB1*05:01	0.04785
DQB1*05:02	0.19139
DQB1*05:03	0.10526
DQB1*06:01	0.13876
DQB1*06:02	0.05742
DQB1*06:03	0.00478
DRB1*01:01	0.00948
DRB1*03:01	0.00474
DRB1*04:01	0.00948
DRB1*04:03	0.00948
DRB1*04:05	0.03318
DRB1*04:06	0.00474
DRB1*04:07	0.00474
DRB1*08:02	0.01896
DRB1*08:03	0.17062
DRB1*09:01	0.01896
DRB1*10:01	0.00474
DRB1*11:01	0.01896
DRB1*11:04	0.01422
DRB1*11:06	0.00948
DRB1*12:01	0.00474
DRB1*12:02	0.23223
DRB1*13:01	0.00474
DRB1*13:12	0.00948
DRB1*14:01	0.10427
DRB1*14:04	0.12796
DRB1*14:10	0.00948
DRB1*15:01	0.07109
DRB1*15:02	0.05687
DRB1*15:04	0.03791
DRB1*16:02	0.00948

[truncated: 4 more sheets: Shona, Zapotec, Zulu, Sheet2]
