# Supplementary material for: RNA2HLA: HLA-based quality control of RNA-seq datasets
Source: Brief Bioinform. 2021 Mar 24;22(5):bbab055. doi: 10.1093/bib/bbab055 (PMC8425422; doi:10.1093/bib/bbab055)
Supplement: Suppl_table_3_bbab055 [file suppl_table_3_bbab055.xlsx]

## Sheet: before_correction
Mislabelling within RNA-seq study (SRP144583 + SRP276081) – HLA identity tables before and after correction
*only affected individuals are included
Comparison matrix of HLA identities before correction
sample	19_D0	19_D0+12	19_D4	19_D6	19_D28	35_D0	35_D0+12	35_D4	35_D6	35_D28	42_D0	42_D0+12	42_D4	42_D6	42_D28	76_D0	76_D0+12	76_D4	76_D6	76_D28	77_D0	77_D0+12	77_D4	77_D6	77_D28
19_D0	100.0, 11, 11	90.91, 10, 11	11.11, 1, 9	81.82, 9, 11	90.91, 10, 11	0.0, 0, 10	0.0, 0, 9	10.0, 1, 10	9.09, 1, 11	10.0, 1, 10	22.22, 2, 9	22.22, 2, 9	20.0, 2, 10	22.22, 2, 9	11.11, 1, 9	0.0, 0, 10	0.0, 0, 10	0.0, 0, 10	90.91, 10, 11	0.0, 0, 10	81.82, 9, 11	36.36, 4, 11	27.27, 3, 11	18.18, 2, 11	30.0, 3, 10
19_D0+12	90.91, 10, 11	100.0, 11, 11	11.11, 1, 9	90.91, 10, 11	100.0, 11, 11	10.0, 1, 10	11.11, 1, 9	10.0, 1, 10	9.09, 1, 11	10.0, 1, 10	33.33, 3, 9	33.33, 3, 9	30.0, 3, 10	33.33, 3, 9	11.11, 1, 9	10.0, 1, 10	10.0, 1, 10	10.0, 1, 10	100.0, 11, 11	10.0, 1, 10	90.91, 10, 11	27.27, 3, 11	18.18, 2, 11	27.27, 3, 11	40.0, 4, 10
19_D4	11.11, 1, 9	11.11, 1, 9	100.0, 9, 9	11.11, 1, 9	11.11, 1, 9	12.5, 1, 8	12.5, 1, 8	77.78, 7, 9	77.78, 7, 9	88.89, 8, 9	25.0, 2, 8	25.0, 2, 8	22.22, 2, 9	25.0, 2, 8	77.78, 7, 9	12.5, 1, 8	12.5, 1, 8	12.5, 1, 8	11.11, 1, 9	12.5, 1, 8	11.11, 1, 9	0.0, 0, 9	0.0, 0, 9	0.0, 0, 9	0.0, 0, 8
19_D6	81.82, 9, 11	90.91, 10, 11	11.11, 1, 9	100.0, 11, 11	90.91, 10, 11	10.0, 1, 10	11.11, 1, 9	10.0, 1, 10	9.09, 1, 11	10.0, 1, 10	33.33, 3, 9	33.33, 3, 9	30.0, 3, 10	33.33, 3, 9	11.11, 1, 9	10.0, 1, 10	10.0, 1, 10	10.0, 1, 10	90.91, 10, 11	10.0, 1, 10	100.0, 11, 11	18.18, 2, 11	18.18, 2, 11	27.27, 3, 11	30.0, 3, 10
19_D28	90.91, 10, 11	100.0, 11, 11	11.11, 1, 9	90.91, 10, 11	100.0, 11, 11	10.0, 1, 10	11.11, 1, 9	10.0, 1, 10	9.09, 1, 11	10.0, 1, 10	33.33, 3, 9	33.33, 3, 9	30.0, 3, 10	33.33, 3, 9	11.11, 1, 9	10.0, 1, 10	10.0, 1, 10	10.0, 1, 10	100.0, 11, 11	10.0, 1, 10	90.91, 10, 11	27.27, 3, 11	18.18, 2, 11	27.27, 3, 11	40.0, 4, 10
35_D0	0.0, 0, 10	10.0, 1, 10	12.5, 1, 8	10.0, 1, 10	10.0, 1, 10	100.0, 10, 10	100.0, 9, 9	11.11, 1, 9	10.0, 1, 10	11.11, 1, 9	22.22, 2, 9	22.22, 2, 9	22.22, 2, 9	22.22, 2, 9	12.5, 1, 8	90.0, 9, 10	90.0, 9, 10	90.0, 9, 10	10.0, 1, 10	90.0, 9, 10	10.0, 1, 10	20.0, 2, 10	20.0, 2, 10	30.0, 3, 10	33.33, 3, 9
35_D0+12	0.0, 0, 9	11.11, 1, 9	12.5, 1, 8	11.11, 1, 9	11.11, 1, 9	100.0, 9, 9	100.0, 9, 9	12.5, 1, 8	11.11, 1, 9	12.5, 1, 8	25.0, 2, 8	25.0, 2, 8	25.0, 2, 8	25.0, 2, 8	12.5, 1, 8	88.89, 8, 9	88.89, 8, 9	88.89, 8, 9	11.11, 1, 9	88.89, 8, 9	11.11, 1, 9	22.22, 2, 9	22.22, 2, 9	33.33, 3, 9	37.5, 3, 8
35_D4	10.0, 1, 10	10.0, 1, 10	77.78, 7, 9	10.0, 1, 10	10.0, 1, 10	11.11, 1, 9	12.5, 1, 8	100.0, 10, 10	100.0, 10, 10	90.0, 9, 10	22.22, 2, 9	22.22, 2, 9	20.0, 2, 10	22.22, 2, 9	100.0, 9, 9	11.11, 1, 9	11.11, 1, 9	11.11, 1, 9	10.0, 1, 10	11.11, 1, 9	10.0, 1, 10	0.0, 0, 10	0.0, 0, 10	0.0, 0, 10	0.0, 0, 9
35_D6	9.09, 1, 11	9.09, 1, 11	77.78, 7, 9	9.09, 1, 11	9.09, 1, 11	10.0, 1, 10	11.11, 1, 9	100.0, 10, 10	100.0, 11, 11	90.0, 9, 10	22.22, 2, 9	22.22, 2, 9	20.0, 2, 10	22.22, 2, 9	100.0, 9, 9	10.0, 1, 10	10.0, 1, 10	10.0, 1, 10	9.09, 1, 11	10.0, 1, 10	9.09, 1, 11	0.0, 0, 11	0.0, 0, 11	0.0, 0, 11	0.0, 0, 10
35_D28	10.0, 1, 10	10.0, 1, 10	88.89, 8, 9	10.0, 1, 10	10.0, 1, 10	11.11, 1, 9	12.5, 1, 8	90.0, 9, 10	90.0, 9, 10	100.0, 10, 10	22.22, 2, 9	22.22, 2, 9	20.0, 2, 10	22.22, 2, 9	88.89, 8, 9	11.11, 1, 9	11.11, 1, 9	11.11, 1, 9	10.0, 1, 10	11.11, 1, 9	10.0, 1, 10	0.0, 0, 10	0.0, 0, 10	0.0, 0, 10	0.0, 0, 9
42_D0	22.22, 2, 9	33.33, 3, 9	25.0, 2, 8	33.33, 3, 9	33.33, 3, 9	22.22, 2, 9	25.0, 2, 8	22.22, 2, 9	22.22, 2, 9	22.22, 2, 9	100.0, 9, 9	100.0, 9, 9	100.0, 9, 9	100.0, 9, 9	25.0, 2, 8	22.22, 2, 9	22.22, 2, 9	22.22, 2, 9	33.33, 3, 9	22.22, 2, 9	33.33, 3, 9	22.22, 2, 9	22.22, 2, 9	33.33, 3, 9	37.5, 3, 8
42_D0+12	22.22, 2, 9	33.33, 3, 9	25.0, 2, 8	33.33, 3, 9	33.33, 3, 9	22.22, 2, 9	25.0, 2, 8	22.22, 2, 9	22.22, 2, 9	22.22, 2, 9	100.0, 9, 9	100.0, 9, 9	100.0, 9, 9	100.0, 9, 9	25.0, 2, 8	22.22, 2, 9	22.22, 2, 9	22.22, 2, 9	33.33, 3, 9	22.22, 2, 9	33.33, 3, 9	22.22, 2, 9	22.22, 2, 9	33.33, 3, 9	37.5, 3, 8
42_D4	20.0, 2, 10	40.0, 4, 10	22.22, 2, 9	40.0, 4, 10	40.0, 4, 10	22.22, 2, 9	25.0, 2, 8	20.0, 2, 10	20.0, 2, 10	20.0, 2, 10	100.0, 9, 9	100.0, 9, 9	100.0, 10, 10	100.0, 9, 9	22.22, 2, 9	22.22, 2, 9	22.22, 2, 9	22.22, 2, 9	40.0, 4, 10	22.22, 2, 9	40.0, 4, 10	20.0, 2, 10	20.0, 2, 10	40.0, 4, 10	44.44, 4, 9
42_D6	22.22, 2, 9	33.33, 3, 9	25.0, 2, 8	33.33, 3, 9	33.33, 3, 9	22.22, 2, 9	25.0, 2, 8	22.22, 2, 9	22.22, 2, 9	22.22, 2, 9	100.0, 9, 9	100.0, 9, 9	100.0, 9, 9	100.0, 9, 9	25.0, 2, 8	22.22, 2, 9	22.22, 2, 9	22.22, 2, 9	33.33, 3, 9	22.22, 2, 9	33.33, 3, 9	22.22, 2, 9	22.22, 2, 9	33.33, 3, 9	37.5, 3, 8
42_D28	11.11, 1, 9	11.11, 1, 9	77.78, 7, 9	11.11, 1, 9	11.11, 1, 9	12.5, 1, 8	12.5, 1, 8	100.0, 9, 9	100.0, 9, 9	88.89, 8, 9	25.0, 2, 8	25.0, 2, 8	22.22, 2, 9	25.0, 2, 8	100.0, 10, 10	12.5, 1, 8	12.5, 1, 8	12.5, 1, 8	11.11, 1, 9	12.5, 1, 8	11.11, 1, 9	0.0, 0, 9	0.0, 0, 9	0.0, 0, 9	0.0, 0, 8
76_D0	0.0, 0, 10	10.0, 1, 10	12.5, 1, 8	10.0, 1, 10	10.0, 1, 10	90.0, 9, 10	88.89, 8, 9	11.11, 1, 9	10.0, 1, 10	11.11, 1, 9	22.22, 2, 9	22.22, 2, 9	22.22, 2, 9	22.22, 2, 9	12.5, 1, 8	100.0, 10, 10	100.0, 10, 10	100.0, 10, 10	10.0, 1, 10	100.0, 10, 10	10.0, 1, 10	20.0, 2, 10	20.0, 2, 10	30.0, 3, 10	33.33, 3, 9
76_D0+12	0.0, 0, 10	10.0, 1, 10	12.5, 1, 8	10.0, 1, 10	10.0, 1, 10	90.0, 9, 10	88.89, 8, 9	11.11, 1, 9	10.0, 1, 10	11.11, 1, 9	22.22, 2, 9	22.22, 2, 9	22.22, 2, 9	22.22, 2, 9	12.5, 1, 8	100.0, 10, 10	100.0, 10, 10	100.0, 10, 10	10.0, 1, 10	100.0, 10, 10	10.0, 1, 10	20.0, 2, 10	20.0, 2, 10	30.0, 3, 10	33.33, 3, 9
76_D4	0.0, 0, 10	10.0, 1, 10	12.5, 1, 8	10.0, 1, 10	10.0, 1, 10	90.0, 9, 10	88.89, 8, 9	11.11, 1, 9	10.0, 1, 10	11.11, 1, 9	22.22, 2, 9	22.22, 2, 9	22.22, 2, 9	22.22, 2, 9	12.5, 1, 8	100.0, 10, 10	100.0, 10, 10	100.0, 10, 10	10.0, 1, 10	100.0, 10, 10	10.0, 1, 10	20.0, 2, 10	20.0, 2, 10	30.0, 3, 10	33.33, 3, 9
76_D6	90.91, 10, 11	100.0, 11, 11	11.11, 1, 9	90.91, 10, 11	100.0, 11, 11	10.0, 1, 10	11.11, 1, 9	10.0, 1, 10	9.09, 1, 11	10.0, 1, 10	33.33, 3, 9	33.33, 3, 9	30.0, 3, 10	33.33, 3, 9	11.11, 1, 9	10.0, 1, 10	10.0, 1, 10	10.0, 1, 10	100.0, 11, 11	10.0, 1, 10	90.91, 10, 11	27.27, 3, 11	18.18, 2, 11	27.27, 3, 11	40.0, 4, 10
76_D28	0.0, 0, 10	10.0, 1, 10	12.5, 1, 8	10.0, 1, 10	10.0, 1, 10	90.0, 9, 10	88.89, 8, 9	11.11, 1, 9	10.0, 1, 10	11.11, 1, 9	22.22, 2, 9	22.22, 2, 9	22.22, 2, 9	22.22, 2, 9	12.5, 1, 8	100.0, 10, 10	100.0, 10, 10	100.0, 10, 10	10.0, 1, 10	100.0, 10, 10	10.0, 1, 10	20.0, 2, 10	20.0, 2, 10	30.0, 3, 10	33.33, 3, 9
77_D0	81.82, 9, 11	90.91, 10, 11	11.11, 1, 9	100.0, 11, 11	90.91, 10, 11	10.0, 1, 10	11.11, 1, 9	10.0, 1, 10	9.09, 1, 11	10.0, 1, 10	33.33, 3, 9	33.33, 3, 9	30.0, 3, 10	33.33, 3, 9	11.11, 1, 9	10.0, 1, 10	10.0, 1, 10	10.0, 1, 10	90.91, 10, 11	10.0, 1, 10	100.0, 11, 11	18.18, 2, 11	18.18, 2, 11	27.27, 3, 11	30.0, 3, 10
77_D0+12	36.36, 4, 11	27.27, 3, 11	0.0, 0, 9	18.18, 2, 11	27.27, 3, 11	30.0, 3, 10	33.33, 3, 9	0.0, 0, 10	0.0, 0, 11	0.0, 0, 10	22.22, 2, 9	22.22, 2, 9	20.0, 2, 10	22.22, 2, 9	0.0, 0, 9	30.0, 3, 10	30.0, 3, 10	30.0, 3, 10	27.27, 3, 11	30.0, 3, 10	18.18, 2, 11	100.0, 11, 11	90.91, 10, 11	81.82, 9, 11	90.0, 9, 10
77_D4	27.27, 3, 11	18.18, 2, 11	0.0, 0, 9	18.18, 2, 11	18.18, 2, 11	30.0, 3, 10	33.33, 3, 9	0.0, 0, 10	0.0, 0, 11	0.0, 0, 10	22.22, 2, 9	22.22, 2, 9	20.0, 2, 10	22.22, 2, 9	0.0, 0, 9	30.0, 3, 10	30.0, 3, 10	30.0, 3, 10	18.18, 2, 11	30.0, 3, 10	18.18, 2, 11	90.91, 10, 11	100.0, 11, 11	90.91, 10, 11	80.0, 8, 10
77_D6	18.18, 2, 11	27.27, 3, 11	0.0, 0, 9	27.27, 3, 11	27.27, 3, 11	40.0, 4, 10	44.44, 4, 9	0.0, 0, 10	0.0, 0, 11	0.0, 0, 10	33.33, 3, 9	33.33, 3, 9	30.0, 3, 10	33.33, 3, 9	0.0, 0, 9	40.0, 4, 10	40.0, 4, 10	40.0, 4, 10	27.27, 3, 11	40.0, 4, 10	27.27, 3, 11	81.82, 9, 11	90.91, 10, 11	100.0, 11, 11	90.0, 9, 10
77_D28	30.0, 3, 10	40.0, 4, 10	0.0, 0, 8	30.0, 3, 10	40.0, 4, 10	33.33, 3, 9	37.5, 3, 8	0.0, 0, 9	0.0, 0, 10	0.0, 0, 9	37.5, 3, 8	37.5, 3, 8	33.33, 3, 9	37.5, 3, 8	0.0, 0, 8	33.33, 3, 9	33.33, 3, 9	33.33, 3, 9	40.0, 4, 10	33.33, 3, 9	30.0, 3, 10	90.0, 9, 10	80.0, 8, 10	90.0, 9, 10	100.0, 10, 10
	wronly assigned samples

## Sheet: after_correction
Mislabelling within RNA-seq study (SRP144583 + SRP276081) – HLA identity tables before and after correction
*only affected individuals are included
Comparison matrix of HLA identities after correction
sample	19_D0	19_D0+12	35_DX	19_D6	19_D28	76_DX	76_DY	35_D4	35_D6	35_D28	42_D0	42_D0+12	42_D4	42_D6	35_DY	76_D0	76_D0+12	76_D4	19_DX	76_D28	19_DY	77_D0+12	77_D4	77_D6	77_D28
19_D0	100.0, 11, 11	90.91, 10, 11	11.11, 1, 9	81.82, 9, 11	90.91, 10, 11	0.0, 0, 10	0.0, 0, 9	10.0, 1, 10	9.09, 1, 11	10.0, 1, 10	22.22, 2, 9	22.22, 2, 9	20.0, 2, 10	22.22, 2, 9	11.11, 1, 9	0.0, 0, 10	0.0, 0, 10	0.0, 0, 10	90.91, 10, 11	0.0, 0, 10	81.82, 9, 11	36.36, 4, 11	27.27, 3, 11	18.18, 2, 11	30.0, 3, 10
19_D0+12	90.91, 10, 11	100.0, 11, 11	11.11, 1, 9	90.91, 10, 11	100.0, 11, 11	10.0, 1, 10	11.11, 1, 9	10.0, 1, 10	9.09, 1, 11	10.0, 1, 10	33.33, 3, 9	33.33, 3, 9	30.0, 3, 10	33.33, 3, 9	11.11, 1, 9	10.0, 1, 10	10.0, 1, 10	10.0, 1, 10	100.0, 11, 11	10.0, 1, 10	90.91, 10, 11	27.27, 3, 11	18.18, 2, 11	27.27, 3, 11	40.0, 4, 10
19_D6	81.82, 9, 11	90.91, 10, 11	11.11, 1, 9	100.0, 11, 11	90.91, 10, 11	10.0, 1, 10	11.11, 1, 9	10.0, 1, 10	9.09, 1, 11	10.0, 1, 10	33.33, 3, 9	33.33, 3, 9	30.0, 3, 10	33.33, 3, 9	11.11, 1, 9	10.0, 1, 10	10.0, 1, 10	10.0, 1, 10	90.91, 10, 11	10.0, 1, 10	100.0, 11, 11	18.18, 2, 11	18.18, 2, 11	27.27, 3, 11	30.0, 3, 10
19_D28	90.91, 10, 11	100.0, 11, 11	11.11, 1, 9	90.91, 10, 11	100.0, 11, 11	10.0, 1, 10	11.11, 1, 9	10.0, 1, 10	9.09, 1, 11	10.0, 1, 10	33.33, 3, 9	33.33, 3, 9	30.0, 3, 10	33.33, 3, 9	11.11, 1, 9	10.0, 1, 10	10.0, 1, 10	10.0, 1, 10	100.0, 11, 11	10.0, 1, 10	90.91, 10, 11	27.27, 3, 11	18.18, 2, 11	27.27, 3, 11	40.0, 4, 10
19_DX	90.91, 10, 11	100.0, 11, 11	11.11, 1, 9	90.91, 10, 11	100.0, 11, 11	10.0, 1, 10	11.11, 1, 9	10.0, 1, 10	9.09, 1, 11	10.0, 1, 10	33.33, 3, 9	33.33, 3, 9	30.0, 3, 10	33.33, 3, 9	11.11, 1, 9	10.0, 1, 10	10.0, 1, 10	10.0, 1, 10	100.0, 11, 11	10.0, 1, 10	90.91, 10, 11	27.27, 3, 11	18.18, 2, 11	27.27, 3, 11	40.0, 4, 10
19_DY	81.82, 9, 11	90.91, 10, 11	11.11, 1, 9	100.0, 11, 11	90.91, 10, 11	10.0, 1, 10	11.11, 1, 9	10.0, 1, 10	9.09, 1, 11	10.0, 1, 10	33.33, 3, 9	33.33, 3, 9	30.0, 3, 10	33.33, 3, 9	11.11, 1, 9	10.0, 1, 10	10.0, 1, 10	10.0, 1, 10	90.91, 10, 11	10.0, 1, 10	100.0, 11, 11	18.18, 2, 11	18.18, 2, 11	27.27, 3, 11	30.0, 3, 10
35_D4	10.0, 1, 10	10.0, 1, 10	77.78, 7, 9	10.0, 1, 10	10.0, 1, 10	11.11, 1, 9	12.5, 1, 8	100.0, 10, 10	100.0, 10, 10	90.0, 9, 10	22.22, 2, 9	22.22, 2, 9	20.0, 2, 10	22.22, 2, 9	100.0, 9, 9	11.11, 1, 9	11.11, 1, 9	11.11, 1, 9	10.0, 1, 10	11.11, 1, 9	10.0, 1, 10	0.0, 0, 10	0.0, 0, 10	0.0, 0, 10	0.0, 0, 9
35_D6	9.09, 1, 11	9.09, 1, 11	77.78, 7, 9	9.09, 1, 11	9.09, 1, 11	10.0, 1, 10	11.11, 1, 9	100.0, 10, 10	100.0, 11, 11	90.0, 9, 10	22.22, 2, 9	22.22, 2, 9	20.0, 2, 10	22.22, 2, 9	100.0, 9, 9	10.0, 1, 10	10.0, 1, 10	10.0, 1, 10	9.09, 1, 11	10.0, 1, 10	9.09, 1, 11	0.0, 0, 11	0.0, 0, 11	0.0, 0, 11	0.0, 0, 10
35_D28	10.0, 1, 10	10.0, 1, 10	88.89, 8, 9	10.0, 1, 10	10.0, 1, 10	11.11, 1, 9	12.5, 1, 8	90.0, 9, 10	90.0, 9, 10	100.0, 10, 10	22.22, 2, 9	22.22, 2, 9	20.0, 2, 10	22.22, 2, 9	88.89, 8, 9	11.11, 1, 9	11.11, 1, 9	11.11, 1, 9	10.0, 1, 10	11.11, 1, 9	10.0, 1, 10	0.0, 0, 10	0.0, 0, 10	0.0, 0, 10	0.0, 0, 9
35_DX	11.11, 1, 9	11.11, 1, 9	100.0, 9, 9	11.11, 1, 9	11.11, 1, 9	12.5, 1, 8	12.5, 1, 8	77.78, 7, 9	77.78, 7, 9	88.89, 8, 9	25.0, 2, 8	25.0, 2, 8	22.22, 2, 9	25.0, 2, 8	77.78, 7, 9	12.5, 1, 8	12.5, 1, 8	12.5, 1, 8	11.11, 1, 9	12.5, 1, 8	11.11, 1, 9	0.0, 0, 9	0.0, 0, 9	0.0, 0, 9	0.0, 0, 8
35_DY	11.11, 1, 9	11.11, 1, 9	77.78, 7, 9	11.11, 1, 9	11.11, 1, 9	12.5, 1, 8	12.5, 1, 8	100.0, 9, 9	100.0, 9, 9	88.89, 8, 9	25.0, 2, 8	25.0, 2, 8	22.22, 2, 9	25.0, 2, 8	100.0, 10, 10	12.5, 1, 8	12.5, 1, 8	12.5, 1, 8	11.11, 1, 9	12.5, 1, 8	11.11, 1, 9	0.0, 0, 9	0.0, 0, 9	0.0, 0, 9	0.0, 0, 8
42_D0	22.22, 2, 9	33.33, 3, 9	25.0, 2, 8	33.33, 3, 9	33.33, 3, 9	22.22, 2, 9	25.0, 2, 8	22.22, 2, 9	22.22, 2, 9	22.22, 2, 9	100.0, 9, 9	100.0, 9, 9	100.0, 9, 9	100.0, 9, 9	25.0, 2, 8	22.22, 2, 9	22.22, 2, 9	22.22, 2, 9	33.33, 3, 9	22.22, 2, 9	33.33, 3, 9	22.22, 2, 9	22.22, 2, 9	33.33, 3, 9	37.5, 3, 8
42_D0+12	22.22, 2, 9	33.33, 3, 9	25.0, 2, 8	33.33, 3, 9	33.33, 3, 9	22.22, 2, 9	25.0, 2, 8	22.22, 2, 9	22.22, 2, 9	22.22, 2, 9	100.0, 9, 9	100.0, 9, 9	100.0, 9, 9	100.0, 9, 9	25.0, 2, 8	22.22, 2, 9	22.22, 2, 9	22.22, 2, 9	33.33, 3, 9	22.22, 2, 9	33.33, 3, 9	22.22, 2, 9	22.22, 2, 9	33.33, 3, 9	37.5, 3, 8
42_D4	20.0, 2, 10	40.0, 4, 10	22.22, 2, 9	40.0, 4, 10	40.0, 4, 10	22.22, 2, 9	25.0, 2, 8	20.0, 2, 10	20.0, 2, 10	20.0, 2, 10	100.0, 9, 9	100.0, 9, 9	100.0, 10, 10	100.0, 9, 9	22.22, 2, 9	22.22, 2, 9	22.22, 2, 9	22.22, 2, 9	40.0, 4, 10	22.22, 2, 9	40.0, 4, 10	20.0, 2, 10	20.0, 2, 10	40.0, 4, 10	44.44, 4, 9
42_D6	22.22, 2, 9	33.33, 3, 9	25.0, 2, 8	33.33, 3, 9	33.33, 3, 9	22.22, 2, 9	25.0, 2, 8	22.22, 2, 9	22.22, 2, 9	22.22, 2, 9	100.0, 9, 9	100.0, 9, 9	100.0, 9, 9	100.0, 9, 9	25.0, 2, 8	22.22, 2, 9	22.22, 2, 9	22.22, 2, 9	33.33, 3, 9	22.22, 2, 9	33.33, 3, 9	22.22, 2, 9	22.22, 2, 9	33.33, 3, 9	37.5, 3, 8
76_D0	0.0, 0, 10	10.0, 1, 10	12.5, 1, 8	10.0, 1, 10	10.0, 1, 10	90.0, 9, 10	88.89, 8, 9	11.11, 1, 9	10.0, 1, 10	11.11, 1, 9	22.22, 2, 9	22.22, 2, 9	22.22, 2, 9	22.22, 2, 9	12.5, 1, 8	100.0, 10, 10	100.0, 10, 10	100.0, 10, 10	10.0, 1, 10	100.0, 10, 10	10.0, 1, 10	20.0, 2, 10	20.0, 2, 10	30.0, 3, 10	33.33, 3, 9
76_D0+12	0.0, 0, 10	10.0, 1, 10	12.5, 1, 8	10.0, 1, 10	10.0, 1, 10	90.0, 9, 10	88.89, 8, 9	11.11, 1, 9	10.0, 1, 10	11.11, 1, 9	22.22, 2, 9	22.22, 2, 9	22.22, 2, 9	22.22, 2, 9	12.5, 1, 8	100.0, 10, 10	100.0, 10, 10	100.0, 10, 10	10.0, 1, 10	100.0, 10, 10	10.0, 1, 10	20.0, 2, 10	20.0, 2, 10	30.0, 3, 10	33.33, 3, 9
76_D4	0.0, 0, 10	10.0, 1, 10	12.5, 1, 8	10.0, 1, 10	10.0, 1, 10	90.0, 9, 10	88.89, 8, 9	11.11, 1, 9	10.0, 1, 10	11.11, 1, 9	22.22, 2, 9	22.22, 2, 9	22.22, 2, 9	22.22, 2, 9	12.5, 1, 8	100.0, 10, 10	100.0, 10, 10	100.0, 10, 10	10.0, 1, 10	100.0, 10, 10	10.0, 1, 10	20.0, 2, 10	20.0, 2, 10	30.0, 3, 10	33.33, 3, 9
76_D28	0.0, 0, 10	10.0, 1, 10	12.5, 1, 8	10.0, 1, 10	10.0, 1, 10	90.0, 9, 10	88.89, 8, 9	11.11, 1, 9	10.0, 1, 10	11.11, 1, 9	22.22, 2, 9	22.22, 2, 9	22.22, 2, 9	22.22, 2, 9	12.5, 1, 8	100.0, 10, 10	100.0, 10, 10	100.0, 10, 10	10.0, 1, 10	100.0, 10, 10	10.0, 1, 10	20.0, 2, 10	20.0, 2, 10	30.0, 3, 10	33.33, 3, 9
76_DX	0.0, 0, 10	10.0, 1, 10	12.5, 1, 8	10.0, 1, 10	10.0, 1, 10	100.0, 10, 10	100.0, 9, 9	11.11, 1, 9	10.0, 1, 10	11.11, 1, 9	22.22, 2, 9	22.22, 2, 9	22.22, 2, 9	22.22, 2, 9	12.5, 1, 8	90.0, 9, 10	90.0, 9, 10	90.0, 9, 10	10.0, 1, 10	90.0, 9, 10	10.0, 1, 10	20.0, 2, 10	20.0, 2, 10	30.0, 3, 10	33.33, 3, 9
76_DY	0.0, 0, 9	11.11, 1, 9	12.5, 1, 8	11.11, 1, 9	11.11, 1, 9	100.0, 9, 9	100.0, 9, 9	12.5, 1, 8	11.11, 1, 9	12.5, 1, 8	25.0, 2, 8	25.0, 2, 8	25.0, 2, 8	25.0, 2, 8	12.5, 1, 8	88.89, 8, 9	88.89, 8, 9	88.89, 8, 9	11.11, 1, 9	88.89, 8, 9	11.11, 1, 9	22.22, 2, 9	22.22, 2, 9	33.33, 3, 9	37.5, 3, 8
77_D0+12	36.36, 4, 11	27.27, 3, 11	0.0, 0, 9	18.18, 2, 11	27.27, 3, 11	30.0, 3, 10	33.33, 3, 9	0.0, 0, 10	0.0, 0, 11	0.0, 0, 10	22.22, 2, 9	22.22, 2, 9	20.0, 2, 10	22.22, 2, 9	0.0, 0, 9	30.0, 3, 10	30.0, 3, 10	30.0, 3, 10	27.27, 3, 11	30.0, 3, 10	18.18, 2, 11	100.0, 11, 11	90.91, 10, 11	81.82, 9, 11	90.0, 9, 10
77_D4	27.27, 3, 11	18.18, 2, 11	0.0, 0, 9	18.18, 2, 11	18.18, 2, 11	30.0, 3, 10	33.33, 3, 9	0.0, 0, 10	0.0, 0, 11	0.0, 0, 10	22.22, 2, 9	22.22, 2, 9	20.0, 2, 10	22.22, 2, 9	0.0, 0, 9	30.0, 3, 10	30.0, 3, 10	30.0, 3, 10	18.18, 2, 11	30.0, 3, 10	18.18, 2, 11	90.91, 10, 11	100.0, 11, 11	90.91, 10, 11	80.0, 8, 10
77_D6	18.18, 2, 11	27.27, 3, 11	0.0, 0, 9	27.27, 3, 11	27.27, 3, 11	40.0, 4, 10	44.44, 4, 9	0.0, 0, 10	0.0, 0, 11	0.0, 0, 10	33.33, 3, 9	33.33, 3, 9	30.0, 3, 10	33.33, 3, 9	0.0, 0, 9	40.0, 4, 10	40.0, 4, 10	40.0, 4, 10	27.27, 3, 11	40.0, 4, 10	27.27, 3, 11	81.82, 9, 11	90.91, 10, 11	100.0, 11, 11	90.0, 9, 10
77_D28	30.0, 3, 10	40.0, 4, 10	0.0, 0, 8	30.0, 3, 10	40.0, 4, 10	33.33, 3, 9	37.5, 3, 8	0.0, 0, 9	0.0, 0, 10	0.0, 0, 9	37.5, 3, 8	37.5, 3, 8	33.33, 3, 9	37.5, 3, 8	0.0, 0, 8	33.33, 3, 9	33.33, 3, 9	33.33, 3, 9	40.0, 4, 10	33.33, 3, 9	30.0, 3, 10	90.0, 9, 10	80.0, 8, 10	90.0, 9, 10	100.0, 10, 10
	corrected samples
