# Supplementary material for: RNA2HLA: HLA-based quality control of RNA-seq datasets
Source: Brief Bioinform. 2021 Mar 24;22(5):bbab055. doi: 10.1093/bib/bbab055 (PMC8425422; doi:10.1093/bib/bbab055)
Supplement: Suppl_table_4_bbab055 [file suppl_table_4_bbab055.xlsx]

## Sheet: before_correction
Mislabelling within RNA-seq study (SRP081020) - correction of the SRA run table based on HLA identities
SRA run table before correction
*only the relevant colums are shown
Run	Age	Participant #	Assay Type	gender	Group	protected/suceptibible/duffy	time
SRR4005681	27	1	RNA-Seq	male	Ctrl	Protected	Baseline
SRR4005682	41	2	RNA-Seq	male	Ctrl	Suceptible	Baseline
SRR4005683	23	3	RNA-Seq	male	Ctrl	Suceptible	Baseline
SRR4005684	24	4	RNA-Seq	female	Fy	Duffy Fy(-)	Baseline
SRR4005685	21	6	RNA-Seq	female	Fy	Duffy Fy(-)	Baseline
SRR4005686	37	8	RNA-Seq	female	Fy	Duffy Fy(-)	Baseline
SRR4005687	19	10	RNA-Seq	female	Fy	Duffy Fy(-)	Baseline
SRR4005688	25	11	RNA-Seq	female	Fy	Duffy Fy(-)	Baseline
SRR4005689	30	13	RNA-Seq	male	RASNP	Suceptible	Baseline
SRR4005690	40	14	RNA-Seq	male	RASNP	Suceptible	Baseline
SRR4005691	33	15	RNA-Seq	female	RASNP	Suceptible	Baseline
SRR4005692	38	15	RNA-Seq	male	RASNP	Suceptible	Baseline
SRR4005693	35	17	RNA-Seq	male	RASNP	Suceptible	Baseline
SRR4005694	22	18	RNA-Seq	male	RASNP	Suceptible	Baseline
SRR4005695	36	19	RNA-Seq	female	RASNP	Suceptible	Baseline
SRR4005696	24	5	RNA-Seq	female	RASP	Protected	Baseline
SRR4005697	21	7	RNA-Seq	female	RASP	Protected	Baseline
SRR4005698	25	12	RNA-Seq	female	RASP	Protected	Baseline
SRR4005699	37	9	RNA-Seq	female	RASP	Protected	Baseline
SRR4005700	27	1	RNA-Seq	male	Ctrl	Protected	Diagnosis
SRR4005701	41	2	RNA-Seq	male	Ctrl	Suceptible	Diagnosis
SRR4005702	21	6	RNA-Seq	female	Fy	Duffy Fy(-)	Diagnosis
SRR4005703	37	8	RNA-Seq	female	Fy	Duffy Fy(-)	Diagnosis
SRR4005704	19	10	RNA-Seq	female	Fy	Duffy Fy(-)	Diagnosis
SRR4005705	25	11	RNA-Seq	female	Fy	Duffy Fy(-)	Diagnosis
SRR4005706	30	13	RNA-Seq	male	RASNP	Suceptible	Diagnosis
SRR4005707	33	15	RNA-Seq	female	RASNP	Suceptible	Diagnosis
SRR4005708	38	16	RNA-Seq	male	RASNP	Suceptible	Diagnosis
SRR4005709	35	17	RNA-Seq	male	RASNP	Suceptible	Diagnosis
SRR4005710	22	18	RNA-Seq	male	RASNP	Suceptible	Diagnosis
SRR4005711	36	19	RNA-Seq	female	RASNP	Suceptible	Diagnosis
SRR4005712	24	5	RNA-Seq	female	RASP	Protected	Diagnosis
SRR4005713	21	7	RNA-Seq	female	RASP	Protected	Diagnosis
SRR4005714	25	12	RNA-Seq	female	RASP	Protected	Diagnosis
SRR4005715	37	9	RNA-Seq	female	RASP	Protected	Diagnosis
SRR4005716	21	20	RNA-Seq	female	RASP	Protected	Diagnosis
SRR4005717	27	1	RNA-Seq	male	Ctrl	Protected	PreChallenge
SRR4005718	23	3	RNA-Seq	male	Ctrl	Suceptible	PreChallenge
SRR4005719	24	4	RNA-Seq	female	Fy	Duffy Fy(-)	PreChallenge
SRR4005720	21	6	RNA-Seq	female	Fy	Duffy Fy(-)	PreChallenge
SRR4005721	37	8	RNA-Seq	female	Fy	Duffy Fy(-)	PreChallenge
SRR4005722	19	10	RNA-Seq	female	Fy	Duffy Fy(-)	PreChallenge
SRR4005723	25	11	RNA-Seq	female	Fy	Duffy Fy(-)	PreChallenge
SRR4005724	30	13	RNA-Seq	male	RASNP	Suceptible	PreChallenge
SRR4005725	40	14	RNA-Seq	male	RASNP	Suceptible	PreChallenge
SRR4005726	33	15	RNA-Seq	female	RASNP	Suceptible	PreChallenge
SRR4005727	38	16	RNA-Seq	male	RASNP	Suceptible	PreChallenge
SRR4005728	35	17	RNA-Seq	male	RASNP	Suceptible	PreChallenge
SRR4005729	22	18	RNA-Seq	male	RASNP	Suceptible	PreChallenge
SRR4005730	36	19	RNA-Seq	female	RASNP	Protected	PreChallenge
SRR4005731	24	4	RNA-Seq	female	RASP	Protected	PreChallenge
SRR4005732	21	7	RNA-Seq	female	RASP	Protected	PreChallenge
SRR4005733	25	12	RNA-Seq	female	RASP	Protected	PreChallenge
SRR4005734	37	9	RNA-Seq	female	RASP	Protected	PreChallenge
SRR4005735	21	20	RNA-Seq	female	RASP	Protected	PreChallenge
	mislabelled and impractical samples

## Sheet: after_correction
Mislabelling within RNA-seq study (SRP081020) - correction of the SRA run table based on HLA identities
SRA run table after correction
*only the relevant colums are shown
Run	Age	Participant #	Assay Type	gender	Group	protected/suceptibible/duffy	time
SRR4005681	27	1	RNA-Seq	male	Ctrl	Protected	Baseline
SRR4005682	41	2	RNA-Seq	male	Ctrl	Suceptible	Baseline
SRR4005683	23	3	RNA-Seq	male	Ctrl	Suceptible	Baseline
SRR4005684	24	4	RNA-Seq	female	Fy	Duffy Fy(-)	Baseline
SRR4005685	21	6	RNA-Seq	female	Fy	Duffy Fy(-)	Baseline
SRR4005686	37	8	RNA-Seq	female	Fy	Duffy Fy(-)	Baseline
SRR4005687	19	10	RNA-Seq	female	Fy	Duffy Fy(-)	Baseline
SRR4005688	25	11	RNA-Seq	female	Fy	Duffy Fy(-)	Baseline
SRR4005689	30	13	RNA-Seq	male	RASNP	Suceptible	Baseline
SRR4005690	40	14	RNA-Seq	male	RASNP	Suceptible	Baseline
SRR4005691	33	15	RNA-Seq	female	RASNP	Suceptible	Baseline
SRR4005692	38	15	RNA-Seq	male	RASNP	Suceptible	Baseline
SRR4005693	35	17	RNA-Seq	male	RASNP	Suceptible	Baseline
SRR4005694	22	18	RNA-Seq	male	RASNP	Suceptible	Baseline
SRR4005695	36	19	RNA-Seq	female	RASNP	Suceptible	Baseline
SRR4005696	24	5	RNA-Seq	female	RASP	Protected	Baseline
SRR4005697	21	7	RNA-Seq	female	RASP	Protected	Baseline
SRR4005698	25	12	RNA-Seq	female	RASP	Protected	Baseline
SRR4005699	37	9	RNA-Seq	female	RASP	Protected	Baseline
SRR4005700	27	1	RNA-Seq	male	Ctrl	Protected	Diagnosis
SRR4005701	41	2	RNA-Seq	male	Ctrl	Suceptible	Diagnosis
SRR4005702	21	6	RNA-Seq	female	Fy	Duffy Fy(-)	Diagnosis
SRR4005703	37	8	RNA-Seq	female	Fy	Duffy Fy(-)	Diagnosis
SRR4005704	19	10	RNA-Seq	female	Fy	Duffy Fy(-)	Diagnosis
SRR4005705	25	11	RNA-Seq	female	Fy	Duffy Fy(-)	Diagnosis
SRR4005706	30	13	RNA-Seq	male	RASNP	Suceptible	Diagnosis
SRR4005707	33	15	RNA-Seq	female	RASNP	Suceptible	Diagnosis
SRR4005708	38	16	RNA-Seq	male	RASNP	Suceptible	Diagnosis
SRR4005709	35	17	RNA-Seq	male	RASNP	Suceptible	Diagnosis
SRR4005710	22	18	RNA-Seq	male	RASNP	Suceptible	Diagnosis
SRR4005711	36	19	RNA-Seq	female	RASNP	Suceptible	Diagnosis
SRR4005712	24	5	RNA-Seq	female	RASP	Protected	Diagnosis
SRR4005713	21	7	RNA-Seq	female	RASP	Protected	Diagnosis
SRR4005714	25	12	RNA-Seq	female	RASP	Protected	Diagnosis
SRR4005715	37	9	RNA-Seq	female	RASP	Protected	Diagnosis
SRR4005716	35	17	RNA-Seq	male	RASNP	Suceptible	XXX
SRR4005717	27	1	RNA-Seq	male	Ctrl	Protected	PreChallenge
SRR4005718	23	3	RNA-Seq	male	Ctrl	Suceptible	PreChallenge
SRR4005719	24	4	RNA-Seq	female	Fy	Duffy Fy(-)	PreChallenge
SRR4005720	21	6	RNA-Seq	female	Fy	Duffy Fy(-)	PreChallenge
SRR4005721	37	8	RNA-Seq	female	Fy	Duffy Fy(-)	PreChallenge
SRR4005722	19	10	RNA-Seq	female	Fy	Duffy Fy(-)	PreChallenge
SRR4005723	25	11	RNA-Seq	female	Fy	Duffy Fy(-)	PreChallenge
SRR4005724	30	13	RNA-Seq	male	RASNP	Suceptible	PreChallenge
SRR4005725	40	14	RNA-Seq	male	RASNP	Suceptible	PreChallenge
SRR4005726	33	15	RNA-Seq	female	RASNP	Suceptible	PreChallenge
SRR4005727	38	16	RNA-Seq	male	RASNP	Suceptible	PreChallenge
SRR4005728	35	17	RNA-Seq	male	RASNP	Suceptible	PreChallenge
SRR4005729	22	18	RNA-Seq	male	RASNP	Suceptible	PreChallenge
SRR4005730	36	19	RNA-Seq	female	RASNP	Protected	PreChallenge
SRR4005731	24	4	RNA-Seq	female	RASP	Protected	PreChallenge
SRR4005732	21	7	RNA-Seq	female	RASP	Protected	PreChallenge
SRR4005733	25	12	RNA-Seq	female	RASP	Protected	PreChallenge
SRR4005734	37	9	RNA-Seq	female	RASP	Protected	PreChallenge
SRR4005735	21	20	RNA-Seq	female	RASP	Protected	PreChallenge
	corrected samples and participants
XXX - unknown time point
