# Supplementary material for: RNA2HLA: HLA-based quality control of RNA-seq datasets
Source: Brief Bioinform. 2021 Mar 24;22(5):bbab055. doi: 10.1093/bib/bbab055 (PMC8425422; doi:10.1093/bib/bbab055)
Supplement: Suppl_table_5_bbab055 [file suppl_table_5_bbab055.xlsx]

## Sheet: table
RNA2HLA performance on simulated RNA-seq datasets
population name	total # of HLA alleles in population	paired end RNA-seq
		75 bp		100 bp
		fraction of correctly assigned samples	identity threshold (%)	fraction of correctly assigned samples	identity threshold (%)
Canoncito	46	1	75	0.95	75
Cape_York	90	1	85	0.9	75
Czech	137	1	85	1	75
Finn_90	94	1	85	0.982	75
Japanese	85	1	85	1	85
Kimberley	41	failed	70	failed	75
Mixe	47	failed	71	failed	71
Mixteco	67	1	85	1	75
Nu_2007	107	0.985	75	0.982	75
Shona	149	1	85	0.978	75
Zapotec	85	1	87	1	85
Zulu	126	1	85	1	83
	failed – multiple homozygous samples (over 70%, up to 100% identity between different individuals)
*identity threshold has been chosen between 75 and 85% based on the highest number of correctly assigned samples
